# Supplementary material for: Improving Multidisciplinary Team Working to Support Integrated Care for People with Frailty Amidst the COVID-19 Pandemic
Source: Int J Integr Care. 2023 Jun 5;23(2):23. doi: 10.5334/ijic.7022 (PMC10253239; doi:10.5334/ijic.7022)
Supplement: Supplementary file 1 — Measurements of study of the variables. [file ijic-23-2-7022-s1.xlsx]

## Sheet: Sheet 1
Respondent	Q1.1. I have a good understanding of other health care professionals' roles within an MDT	Q1.2. I understand how my role contributes to the effectiveness of an MDT	Q1.3. I understand the role of patients/carers within an MDT discussion	Q1.4. I am confident contributing to a clinical conversation within an MDT	Q1.5. I am aware of the importance of trigger tools and professional judgement to identify those that need discussion within an MDT setting	Q1.6. I am confident about recognising Frailty as a clinical syndrome	Q1.7. I am confident in assessing a patient with Frailty using a structured approach	Q1.8. I am confident about managing a patient with Frailty	Q1.9. I understand the importance of structured medication reviews (SMRs) in a patient with Frailty	Q1.10. I am confident about initiating an Advance Care Planning discussion in a patient with Frailty	Q1.11. I am confident participating in a care home round in various settings
1	Agree	Neither	Agree	Agree	Agree	Neither	Agree	Neither	Neither	Neither	Agree
2	Strongly agree	Strongly agree	Strongly agree	Strongly agree	Strongly agree	Strongly agree	Strongly agree	Strongly agree	Strongly agree	Strongly agree	Strongly agree
3	Agree	Agree	Agree	Agree	Neither	Agree	Neither	Strongly agree	Agree	Strongly agree	Strongly agree
4	Neither	Agree	Neither	Neither	Neither	Disagree	Disagree	Disagree	Agree	Disagree	Neither
5	Neither	Agree	Agree	Agree	Neither	Agree	Neither	Neither	Neither	Neither	Agree
6	Agree	Strongly agree	Agree	Strongly agree	Agree	Agree	Neither	Agree	Strongly agree	Neither	Agree
7	Agree	Agree	Agree	Disagree	Agree	Agree	Disagree	Disagree	Agree	Disagree	Disagree
8	Strongly agree	Agree	Strongly agree	Agree	Neither	Agree	Neither	Agree	Strongly agree	Strongly agree	Strongly agree
9	Agree	Agree	Disagree	Agree	Agree	Agree	Agree	Agree	Agree	Agree	Agree
10	Agree	Agree	Agree	Neither	Agree	Agree	Neither	Neither	Agree	Agree	Disagree
11	Neither	Agree	Neither	Neither	Agree	Disagree	Neither	Disagree	Neither	Strongly disagree	Strongly disagree
12	Neither	Agree	Agree	Disagree	Disagree	Agree	Neither	Neither	Strongly agree	Agree	Agree
13	Agree	Agree	Neither	Agree	Agree	Disagree	Strongly disagree	Strongly agree	Strongly disagree	Strongly disagree	Strongly disagree
14	Neither	Neither	Disagree	Agree	Neither	Agree	Neither	Agree	Agree	Agree	Neither
15	Agree	Agree	Agree	Agree	Agree	Neither	Agree	Agree	Agree	Neither	Agree
16	Agree	Agree	Agree	Agree	Agree	Neither	Agree	Agree	Agree	Neither	Agree
17	Neither	Neither	Neither	Agree	Neither	Agree	Agree	Agree	Agree	Agree	Neither
18	Agree	Agree	Agree	Agree	Neither	Strongly disagree	Strongly disagree	Neither	Strongly disagree	Strongly disagree	Disagree
19	Disagree	Disagree	Disagree	Disagree	Disagree	Disagree	Disagree	Disagree	Agree	Neither	Disagree
20	Disagree	Neither	Agree	Agree	Neither	Neither	Disagree	Disagree	Agree	Strongly disagree	Disagree
21	Strongly agree	Strongly agree	Agree	Agree	Neither	Neither	Disagree	Neither	Disagree	Disagree	Disagree
22	Agree	Agree	Agree	Neither	Disagree	Disagree	Disagree	Disagree	Neither	Disagree	Disagree
23	Agree	Strongly agree	Strongly agree	Strongly agree	Strongly agree	Agree	Agree	Neither	Neither	Disagree	Agree
24	Neither	Agree	Agree	Agree	Neither	Agree	Neither	Neither	Neither	Neither	Neither
25	Neither	Neither	Neither	Neither	Neither	Neither	Neither	Neither	Neither	Neither	Neither
26	Disagree	Disagree	Disagree	Disagree	Neither	Strongly disagree	Strongly disagree	Strongly agree	Strongly disagree	Strongly disagree	Strongly disagree
27	Agree	Strongly agree	Strongly agree	Strongly agree	Agree	Agree	Neither	Agree	Agree	Agree	Neither
28	Agree	Agree	Agree	Agree	Disagree	Agree	Disagree	Disagree	Agree	Agree	Disagree
29	Agree	Agree	Agree	Neither	Neither	Agree	Neither	Neither	Agree	Agree	Neither
30	Agree	Agree	Agree	Neither	Disagree	Agree	Neither	Neither	Neither	Strongly agree	Neither
31	Strongly agree	Strongly agree	Strongly agree	Strongly agree	Neither	Agree	Neither	Agree	Neither	Disagree	Neither
32	Disagree	Disagree	Disagree	Disagree	Disagree	Neither	Disagree	Disagree	Disagree	Disagree	Disagree
33	Strongly agree	Agree	Neither	Agree	Agree	Strongly agree	Neither	Neither	Agree	Neither	Neither
34	Agree	Strongly agree	Neither	Agree	Agree	Strongly disagree	Strongly disagree	Strongly agree	Strongly disagree	Neither	Agree
35	Strongly agree	Agree	Neither	Strongly agree	Agree	Strongly agree	Neither	Neither	Strongly agree	Agree	Agree
36	Neither	Neither	Neither	Neither	Neither	Agree	Strongly disagree	Neither	Agree	Disagree	Agree
37	Disagree	Disagree	Neither	Agree	Disagree	Agree	Agree	Strongly agree	Disagree	Disagree	Strongly disagree
38	Agree	Agree	Neither	Neither	Neither	Strongly agree	Agree	Agree	Neither	Strongly disagree	Agree
39	Neither	Strongly agree	Neither	Agree	Strongly agree	Agree	Neither	Agree	Agree	Strongly agree	Strongly agree
40	Strongly agree	Strongly agree	Neither	Agree	Neither	Strongly agree	Agree	Agree	Agree	Agree	Agree
41	Agree	Agree	Neither	Neither	Agree	Agree	Disagree	Agree	Strongly agree	Agree	Agree
42	Strongly agree	Agree	Neither	Neither	Neither	Strongly disagree	Strongly disagree	Strongly agree	Strongly agree	Strongly disagree	Strongly disagree
43	Strongly agree	Strongly agree	Strongly agree	Strongly agree	Strongly agree	Strongly agree	Strongly agree	Strongly agree	Strongly agree	Strongly agree	Strongly agree
44	Agree	Agree	Agree	Agree	Agree	Agree	Agree	Agree	Agree	Agree	Agree
